# Supplementary material for: Rapid Molecular Diagnostic Sensor Based on Ball-Lensed Optical Fibers
Source: Biosensors (Basel). 2021 Apr 15;11(4):125. doi: 10.3390/bios11040125 (PMC8071528; doi:10.3390/bios11040125)
Supplement: Supplementary file 1 [file biosensors-11-00125-s001.zip]

Archive with 2 entries (1 files):
- biosensors-1160992 supplementary/
- biosensors-1160992 supplementary/biosensors-1160992 supplementary.pdf
